# Supplementary material for: The Protective Action of Metformin against Pro-Inflammatory Cytokine-Induced Human Islet Cell Damage and the Mechanisms Involved
Source: Cells. 2022 Aug 8;11(15):2465. doi: 10.3390/cells11152465 (PMC9368307; doi:10.3390/cells11152465)
Supplement: Supplementary file 1 [file cells-11-02465-s001.zip › Table S5.xlsx]

## Sheet: Foglio1
Table S5 List of differentially expressed proteins in common with Nakayasu ES et al.
ID	Protein name	Gene name	Giusti L et al.	Nakayasu ES et al.
	Intracellular transport
Q9BQE5	APOLIPOPROTEIN L2 (PTHR14096:SF27)	APOL2	UP-regulated	UP-regulated
Q969Q5	RAS-RELATED PROTEIN RAB-24 (PTHR24073:SF471)	RAB24	UP-regulated	UP-regulated
	Signalling in immune system/immune response/defence repair
O95786	ANTIVIRAL INNATE IMMUNE RESPONSE RECEPTOR RIG-I (PTHR14074:SF16)	DDX58	UP-regulated	UP-regulated
Q10589	BONE MARROW STROMAL ANTIGEN 2 (PTHR15190:SF1)	BST2	UP-regulated	UP-regulated
P00751	COMPLEMENT FACTOR B (PTHR46393:SF1)	CFB	UP-regulated	UP-regulated
P05362	INTERCELLULAR ADHESION MOLECULE 1 (PTHR13771:SF18)	ICAM1	UP-regulated	UP-regulated
Q9BYX4	INTERFERON-INDUCED HELICASE C DOMAIN-CONTAINING PROTEIN 1 (PTHR14074:SF14)	IFIH1	UP-regulated	UP-regulated
P09913	INTERFERON-INDUCED PROTEIN WITH TETRATRICOPEPTIDE REPEATS 2 (PTHR10271:SF4)	IFIT2	UP-regulated	UP-regulated
O14879	INTERFERON-INDUCED PROTEIN WITH TETRATRICOPEPTIDE REPEATS 3 (PTHR10271:SF3)	IFIT3	UP-regulated	UP-regulated
Q96AZ6	INTERFERON-STIMULATED GENE 20 KDA PROTEIN (PTHR12801:SF59)	ISG20	UP-regulated	UP-regulated
P01833	POLYMERIC IMMUNOGLOBULIN RECEPTOR (PTHR11860:SF82)	PIGR	UP-regulated	UP-regulated
O15533	TAPASIN (PTHR23411:SF22)	TAPBP	UP-regulated	UP-regulated
P05161	UBIQUITIN-LIKE PROTEIN ISG15 (PTHR10666:SF267)	ISG15	UP-regulated	UP-regulated
	ATP binding cassette
Q03518	ANTIGEN PEPTIDE TRANSPORTER 1 (PTHR24221:SF249)	TAP1	UP-regulated	UP-regulated
Q03519	ANTIGEN PEPTIDE TRANSPORTER 2 (PTHR24221:SF237)	TAP2	UP-regulated	UP-regulated
	Chemokine
P02778	C-X-C MOTIF CHEMOKINE 10 (PTHR10179:SF47)	CXCL10	UP-regulated	UP-regulated
P19875	C-X-C MOTIF CHEMOKINE 2 (PTHR10179:SF80)	CXCL2	UP-regulated	UP-regulated
P09341	GROWTH-REGULATED ALPHA PROTEIN (PTHR10179:SF69)	CXCL1	UP-regulated	UP-regulated
P10145	INTERLEUKIN-8 (PTHR10179:SF85)	CXCL8	UP-regulated	UP-regulated
	Guanylate-binding proteins
P32455	GUANYLATE-BINDING PROTEIN 1 (PTHR10751:SF113)	GBP1	UP-regulated	UP-regulated
P32456	GUANYLATE-BINDING PROTEIN 2 (PTHR10751:SF112)	GBP2	UP-regulated	UP-regulated
Q96PP9	GUANYLATE-BINDING PROTEIN 4 (PTHR10751:SF17)	GBP4	UP-regulated	UP-regulated
Q96PP8	GUANYLATE-BINDING PROTEIN 5 (PTHR10751:SF40)	GBP5	UP-regulated	UP-regulated
	Major histocompatibility complex
P04439	HLA CLASS I HISTOCOMPATIBILITY ANTIGEN, A ALPHA CHAIN (PTHR16675:SF229)	HLA-A	DOWN-regulated	UP-regulated
P10321	HLA CLASS I HISTOCOMPATIBILITY ANTIGEN, C ALPHA CHAIN (PTHR16675:SF252)	HLA-C	UP-regulated	UP-regulated
P01903	HLA CLASS II HISTOCOMPATIBILITY ANTIGEN, DR ALPHA CHAIN-RELATED (PTHR19944:SF63)	HLA-DRA	UP-regulated	UP-regulated
P01911	HLA CLASS II HISTOCOMPATIBILITY ANTIGEN, DRB1 BETA CHAIN (PTHR19944:SF99)	HLA-DRB1	UP-regulated	UP-regulated
P61769	BETA-2-MICROGLOBULIN (PTHR19944:SF62)	B2M	UP-regulated	UP-regulated
	Membrane traffic protein
P20591	INTERFERON-INDUCED GTP-BINDING PROTEIN MX1 (PTHR11566:SF217)	MX1	UP-regulated	UP-regulated
Q03169	TUMOR NECROSIS FACTOR ALPHA-INDUCED PROTEIN 2 (PTHR21292:SF4)	TNFAIP2	UP-regulated	UP-regulated
	Oxidase/Oxidoreductase
P00450	CERULOPLASMIN (PTHR11709:SF226)	CP	UP-regulated	UP-regulated
Q9NRD8	DUAL OXIDASE 2 (PTHR11972:SF67)	DUOX2	UP-regulated	UP-regulated
P13284	GAMMA-INTERFERON-INDUCIBLE LYSOSOMAL THIOL REDUCTASE (PTHR13234:SF8)	IFI30	UP-regulated	UP-regulated
P04179	SUPEROXIDE DISMUTASE [MN], MITOCHONDRIAL (PTHR11404:SF6)	SOD2	UP-regulated	UP-regulated
	Metabolism
P09601	HEME OXYGENASE 1 (PTHR10720:SF1)	HMOX1	DOWN-regulated	DOWN-regulated
P19971	THYMIDINE PHOSPHORYLASE (PTHR10515:SF0)	TYMP	UP-regulated	UP-regulated
	Kinase
P32189	GLYCEROL KINASE (PTHR10196:SF92)	GK	UP-regulated	UP-regulated
	Dehydrogenase
P07738	BISPHOSPHOGLYCERATE MUTASE (PTHR11931:SF11)	BPGM	UP-regulated	UP-regulated
P47989	XANTHINE DEHYDROGENASE/OXIDASE (PTHR11908:SF80)	XDH	UP-regulated	UP-regulated
P14902	INDOLEAMINE 2,3-DIOXYGENASE 1 (PTHR28657:SF2)	IDO1	UP-regulated	UP-regulated
	Transferase
P43490	NICOTINAMIDE PHOSPHORIBOSYLTRANSFERASE (PTHR43816:SF1)	NAMPT	UP-regulated	UP-regulated
	Reductase
P52895	ALDO-KETO REDUCTASE FAMILY 1 MEMBER C1-RELATED (PTHR11732:SF153)	AKR1C2	UP-regulated	DOWN-regulated
	Protein synthesis, modification, folding, secretion, degradation
P40306	PROTEASOME SUBUNIT BETA TYPE-10 (PTHR11599:SF41)	PSMB10	UP-regulated	UP-regulated
P28062	PROTEASOME SUBUNIT BETA TYPE-8 (PTHR11599:SF53)	PSMB8	UP-regulated	UP-regulated
P28065	PROTEASOME SUBUNIT BETA TYPE-9 (PTHR11599:SF50)	PSMB9	UP-regulated	UP-regulated
Q9UL46	PROTEASOME ACTIVATOR COMPLEX SUBUNIT 2 (PTHR10660:SF6)	PSME2	UP-regulated	UP-regulated
O15205	UBIQUITIN D (PTHR47731:SF1)	UBD	UP-regulated	UP-regulated
	Cysteine protease
P25774	CATHEPSIN S (PTHR12411:SF525)	CTSS	UP-regulated	UP-regulated
	Protease inhibitor
P48594	SERPIN B4 (PTHR11461:SF186)	SERPINB4	UP-regulated	UP-regulated
	Ubiquitin-protein ligase
O14933	UBIQUITIN/ISG15-CONJUGATING ENZYME E2 L6 (PTHR24068:SF43)	UBE2L6	UP-regulated	UP-regulated
Q63HN8	E3 UBIQUITIN-PROTEIN LIGASE RNF213 (PTHR22605:SF16)	RNF213	UP-regulated	UP-regulated
	Metalloprotease
P28838	CYTOSOL AMINOPEPTIDASE (PTHR11963:SF39)	LAP3	UP-regulated	UP-regulated
	RNA/tRNA synthesis/metabolism/turnover
Q9Y6K5	2'-5'-OLIGOADENYLATE SYNTHASE 3 (PTHR11258:SF4)	OAS3	UP-regulated	UP-regulated
P23381	TRYPTOPHAN--TRNA LIGASE, CYTOPLASMIC (PTHR10055:SF1)	WARS	UP-regulated	UP-regulated
	DNA binding
P42224	SIGNAL TRANSDUCER AND ACTIVATOR OF TRANSCRIPTION 1-ALPHA/BETA (PTHR11801:SF18)	STAT1	UP-regulated	UP-regulated
Q00653	NUCLEAR FACTOR NF-KAPPA-B P100 SUBUNIT (PTHR24169:SF21)	NFKB2	UP-regulated	UP-regulated
	Miscellaneous
P29590	PROTEIN PML (PTHR25462:SF241)	PML	UP-regulated	UP-regulated
